# Supplementary material for: Genome-wide analysis of the PRT gene family in rice reveals that OsPRT7 plays a significant role in heat stress response
Source: BMC Plant Biol. 2026 May 28;26:1261. doi: 10.1186/s12870-026-09070-z (PMC13403581; doi:10.1186/s12870-026-09070-z)
Supplement: Supplementary file 1 — Supplementary Material 1. [file 12870_2026_9070_MOESM1_ESM.xlsx]

## Sheet: Table S1
Table S1.Names and protein sequences of OsPRT gene families in rice
OsPRT1	LOC_Os02g03540	Os02g0127700	MPLSYSAAAAAAPSPLAARSRGLLRRPPRSSPVVVRCKKIDQLRAVNGIPPYAPVSNRSLLSPVTLPIIRDANIKNDTRLRIFSGTANPSLSQEIASYLGLELGKINIKRFADGEIYVQLQESVRGCDVFLVQPTCPPANENLMELLIMIDACRRASAKNITAVIPYFGYARADRKSQGRESIAAKLVANMITEAGANRVLVCDLHSSQAMGYFDIPVDHVYGQPVILDYLASKTICSDDLVVVSPDVGGVARARAFAKKLSDAPLAIVDKRRHGHNVAEVMNLIGDVRGKVAVMMDDMIDTAGTIAKGAELLHQEGAREVYACCTHAVFSPPAIERLSSGLFQEVIITNTIPLKEDKSFPQLTILSVANLLGETIWRVHDDCSVGHEPYSSLDID*
OsPRT2	LOC_Os02g40010	Os02g0613900	MGEEAKAAAAWAEIAVTDAAAVPKPTPPPAAVAVDPRLQGISDAIRVVPHFPKQGIMFNDITPLLLRPGVFKDAVDIFVERYRGMAIAAVAGIEARGFIFGPAIALAIGAKFIPLRKPKKLPGEVISETYVLEYGTDCLQMHVGAIEPGERVLIVDDLVATGGTLCAAIRLLERAGADVVECACLIGLPKFKDFYKLNGKPVYVLVESREYEK*
OsPRT3	LOC_Os03g01018	Os03g0100040	MAFFVKISAPCSLAGHGTTSSSSGSSRSKRGLLLPVGAGAGAGAYGGRQYSDVVPVPALSQAQASSSGGRLRIFSGTANPRLAQEVACYLGMELGRVKIKRFADGELYVQLQESVRGCDVFLVQPTCPPANENLMELLIMIDACRRASAKTITAVVPYFGYARADRKMRGGRESIAAKLVANLITEAGAHRVLACDLHSGQSIGYFDIPVDHVYGQPVILDYLASKTICPDEVVVVSPDVGGVARARTFAKKLSDAPLAIVDKRRQGHNQSEVVHLIGDVRGKVAVMVDDMIDTAGTVSQGAELLHREGARAVYACSTHAVLSPPAVDRLSSGLFQEVIVTNTVPVLHHRTFPQLTVLSVANLLGETIWRVHDDCSVSSIFQ*
OsPRT4	LOC_Os04g42520	Os04g0504000	MGEEDISNDSKSSCGCEDGTVEAPAAAAPKENGRAADPRLQAISDAIRVVPHFPKPGIMFNDITALLLRPAAFKDAVDMFVERYRGMRIAAVAGIEARGFIFGPAIALAIGAKFIPLRKPKKLPGEVISETYILEYGTDCLEMHVGATEPGERVVVVDDLVATGGTLCAAIKLLERAGADVVECACLIGLPKYKNFYKLNGKPVYILVESRK*
OsPRT5	LOC_Os05g08950	Os05g0182201	MQNLGIPPFLPAGPATAPFHSRKTSSPPPPPPPSPPATNKSPNPARPRRPRRRGTLTLALPAAAMVGGGAGADAGIDRVLWTEAEIAARVSEVAAELAADLRALREPAVVVGVATGAFLFLADLVRRVDAPLAVDLVRAESYGDGTESSGRPRITSDLKVDVAGKHVVVVEDIVDTGNTVSCLIAYLEKKGASSISVCTFLDKPARRTANFQLVGDGKFYRGFECPDSFVVGYGMDYAELYRNLPYVGVLKAEMYKKDTSN*
OsPRT6	LOC_Os06g41360	Os06g0617800	MAAKAAALSSSPFVSSRRLSSPAASLRARTPRCVMGSEQVRVVVEEEGKTKKRMGVAEPRSAPPAVWTPRAPAQEARLAALRTDGRDSRLKIFSGTANRPLAQEIASYLGVDLGKVLIKRFADGEIYVQLQESVRGCDVFLVQPTCSPVNENLMELFVMIDACRRASARSITVVIPYFGYARADRKAQGREAITAKLSANLLTEAGSDRVIVCDIHSTQALGYFDIPVDHIHGQPVILDYLASKTISKDLVVVSPDVGGVVRARAFAKKLSDAPLAIVDKRRQGHNMSEVMHLIGDVKGKVAIMVDDMIDTAGTITSAAALLKQEGAEAVYACSTHAVFRFGSWFIVTSMIHVIVLIHWLVAKEPCYGMIRQIGFMFDQYKNDRVEQ*
OsPRT7	LOC_Os12g39860	Os12g0589100	MTSPPPPPSSLLRRLPTTRCCCFASASSGWSASASVRLGSLGGKQRRGHRGVAVMAAAAAGGGGFEARVARIASTIRVIPDFPKPGIMFQDITTMLLKPDAFRDTIELFVERYKDKGITVIAGVEARGFIFGPPIALALGAKFVPLRKPKKLPGEVISEEYSLEYGTDKIEMHVGAVEPNGRAVVVDDLIATGGTLSAAVKLIERAGAEVVECACVIELPELKGRDKLGNKPVFVLVKAD*
OsPRT8	LOC_Os12g40130	Os12g0592400	MAIAGDDSNHGVDDARIARIAAAITVFPGFPKPGISFQDVTGIFHKPEVFRDAIGLFVERYKGKGVTLVAGIEARGFFFAPTIALEVGAKFVPLRKPRKLPGEVISEEYSLEYGTDKIEMQIGAVEPNDRAIIVDDLIATGGTLCAAVKLLERAGAEVVECACVVELQELKGREKLGKIPVFVLVETN*

## Sheet: Table S2
Table S2. 620 rice accessions used in this study and their heat tolerance at the seedling stage.
ID	Accession name	K9 group in 3K-RG	Region of origin	Survival rate (SR)	sequence	Hap of OsPRT7
CX10	Gang 46B	XI-1A	EAS	29.17	TTCGCC	Hap1
CX11	Gumei 2	GJ-adm	EAS	NA	NA	NA
CX12	Huagengxian 74	XI-adm	EAS	95.83	TTC-CC	Hap4
CX14	Chennong 265	GJ-tmp	EAS	60.14	CCCGAC	Hap2
CX25	Cisanggarung	XI-1B	SER	97.92	TTCGCC	Hap1
CX27	Khazar	XI-adm	WAS	NA	NA	NA
CX32	Manauthukha	GJ-adm	SEA	NA	NA	NA
CX33	Shwe Thwe Yin Hyv	XI-1B	SEA	91.67	TTC-CC	Hap4
CX37	OM 997	XI-1B	SEA	100	TTC-CC	Hap4
CX42	IR 68552-55-3-2	XI-adm	SER-IRRI	86.94	TTCGCC	Hap1
CX44	IR 58025 B	XI-1B	SER-IRRI	87.5	TTC-CC	Hap4
CX45	Dhan 4	XI-1B	SAC	97.78	TTCGCC	Hap1
CX46	Pusa (Basmati 1)	admix	SAW	NA	NA	NA
CX47	Diangeng	GJ-tmp	EAS	NA	NA	NA
CX48	PT 60	XI-adm	EAS	100	TTCGCG	Hap3
CX49	NAN-29-2	GJ-tmp	EAS	NA	NA	NA
CX51	Babaomi	XI-adm	EAS	95.83	TTC-CC	Hap4
CX52	Diandun 502	XI-adm	EAS	95.24	TTCGCC	Hap1
CX53	Jiangxisimiao	XI-adm	EAS	NA	NA	NA
CX54	Linyitangdao	XI-adm	EAS	22.92	TTC-CC	Hap4
CX56	Yunguang 8	GJ-tmp	EAS	95.83	CCCGAC	Hap2
CX57	Zhongchao 123	GJ-tmp	EAS	47.92	CCCGAC	Hap2
CX58	Giza 159	GJ-tmp	NAF	95.83	CCCGAC	Hap2
CX59	Milagrosa, Zawa Banday	Bas	SER-IRRI	72.92	CCCGAC	Hap2
CX60	Basmati	XI-1B	SAC	NA	NA	NA
CX63	Jhona 349	Aus	SAC	NA	NA	NA
CX65	Domsiah	Bas	WAS	75	CCCGAC	Hap2
CX66	Tarom molaii	Bas	WAS	39.52	CCCGAC	Hap2
CX68	MR 106	XI-adm	SER	NA	NA	NA
CX70	MR 77 (Seberang)	XI-adm	SER	100	TTC-CC	Hap4
CX71	Innmayebaw	XI-3	SER	52.78	TTCGCC	Hap1
CX93	TGMS 29	XI-adm	SAC	100	TTC-CC	Hap4
CX94	Swarna	XI-adm	SAC	83.33	TTCGCC	Hap1
CX97	Budda	XI-1B	SAC	58.33	TTCGCC	Hap1
CX99	Doddi	XI-2	SAC	81.25	TTCGCC	Hap1
CX100	Palung 2	XI-1B	SAC	97.92	TTCGCG	Hap3
CX101	Hei Mi Chan	XI-1A	EAS	85.14	TTCGCC	Hap1
CX102	Tek Si Chut	XI-1A	EAR	81.25	TTCGCC	Hap1
CX103	Rubio	admix	SAM	97.92	TTCGCC	Hap1
CX104	Sadri rice 1	Bas	WAS	87.5	CCCGAC	Hap2
CX106	SAL BUI BAO	GJ-trp	SEA	97.92	CCCGAC	Hap2
CX108	Ziri	admix	SAC	NA	NA	NA
CX111	Giza 14	GJ-trp	NAF	33.33	CCCGAC	Hap2
CX113	Biniapan	GJ-trp	na	83.63	CCCGAC	Hap2
CX114	Guang Lu Ai 4	XI-1A	EAS	89.58	TTCGCC	Hap1
CX115	Yun hui 72	XI-adm	EAS	95.56	TTCGCG	Hap3
CX116	Wudadaozhong	GJ-tmp	EAR	80.28	CCCGAC	Hap2
CX117	IR 65600-27-1-2-2	XI-adm	SER-IRRI	100	TTCGCC	Hap1
CX118	Yetuozai	XI-adm	EAS	97.92	TTCGCG	Hap3
CX120	TKM 6	XI-adm	SAC	97.42	TTCGCG	Hap3
CX121	Guang122	XI-1B	EAS	97.92	TTCGCG	Hap3
CX122	Tai-Zhong-Xian 10	XI-adm	EAR	93.75	TTC-CC	Hap4
CX123	Yu Qiu Gu	XI-1A	EAS	NA	NA	NA
CX124	IR 71466-75-3-B-1	XI-adm	SER-IRRI	95.69	TTCGCC	Hap1
CX125	CAOZHAO-2	XI-1B	EAS	97.92	TTCGCC	Hap1
CX130	CHIPDA	XI-2	SAC	95.83	TTC-CC	Hap4
CX131	ZALE	XI-1A	SEA	85.28	TTC-CC	Hap4
CX132	AP 423	GJ-trp	SAC	74.58	CCCGAC	Hap2
CX133	Zhengshan97	XI-1A	EAS	95.83	TTCGCC	Hap1
CX134	IRBB 7	XI-1B	SER-IRRI	93.61	TTCGCC	Hap1
CX138	Qd_441	GJ-adm	EAS	76.94	CCCGAC	Hap2
CX139	Amareles	GJ-adm	EUR	72.32	CCCGAC	Hap2
CX141	Padi Siam Kuning	XI-3	SER	46.88	TTCGCC	Hap1
CX144	Hta 7204	XI-adm	SEA	89.58	TTC-CC	Hap4
CX145	Minghui 63	XI-adm	EAS	97.92	TTCGCG	Hap3
CX147	Seberang	XI-adm	SER	100	TTCGCC	Hap1
CX150	Chorofa	XI-1B	SER-IRRI	97.92	TTCGCG	Hap3
CX151	AZUCENA	GJ-trp	SER-IRRI	97.62	CCCGAC	Hap2
CX153	Jalmagna	XI-2	SAC	100	TTCGCC	Hap1
CX156	MR 84	XI-adm	SER	65.97	TTCGCC	Hap1
CX157	PTB 33	XI-adm	SAC	95.83	TTCGCC	Hap1
CX158	Shwe War Tun	XI-3	SEA	89.58	TTCGCC	Hap1
CX161	IR 42	XI-1B	SER-IRRI	95.83	TTCGCG	Hap3
CX162	TN1	XI-1A	EAR	89.58	TTCGCC	Hap1
CX165	Wuyugeng 3	GJ-tmp	EAS	83.33	CCCGAC	Hap2
CX182	SLG 1	XI-adm	EAR	NA	NA	NA
CX211	M 3122	GJ-tmp	EAS	93.75	CCCGAC	Hap2
CX212	Nongken 58	GJ-tmp	EAR	NA	NA	NA
CX213	Chennong 89366	GJ-tmp	EAS	68.75	CCCGAC	Hap2
CX219	FL 478	XI-adm	SER-IRRI	97.78	TTCGCC	Hap1
CX220	IRAT 109	GJ-trp	WAF	97.92	CCCGAC	Hap2
CX221	Zhongyouzao 81	XI-adm	EAS	84.58	TTCGCC	Hap1
CX230	IR 64-IL	XI-1B	SER-IRRI	NA	NA	NA
CX231	IR 52561-UBN-1-1-2	XI-adm	SER-IRRI	68.75	TTCGCG	Hap3
CX232	IR 55419-04	XI-adm	SER-IRRI	NA	NA	NA
CX233	IR 58821-23-1-3-1	XI-adm	SER-IRRI	NA	NA	NA
CX234	IR 62266-42-6-2	XI-adm	SER-IRRI	93.75	TTCGCC	Hap1
CX237	B 6136-3-TB-0-1-5	XI-1B	SER	70.42	TTCGCG	Hap3
CX238	BW 311-9	XI-1B	IOC	91.25	TTCGCG	Hap3
CX241	IAC 47	GJ-trp	SAM	84.72	CCCGAC	Hap2
CX242	IR 47686-4-4-B-1	admix	SER-IRRI	64.58	TTCGCC	Hap1
CX243	IR 47686-6-2-1-1	GJ-trp	SER-IRRI	NA	NA	NA
CX247	IRAT 144	XI-adm	WAF	77.08	TTCGCC	Hap1
CX269	IAC 165	GJ-trp	SAM	91.19	CCCGAC	Hap2
CX303	LX 2007	XI-adm	EAS	85.12	TTCGCC	Hap1
IRIS_313-8244	POKKALI::IRGC 8948-1	XI-2	IOC	0	TTCGCC	Hap1
IRIS_313-8277	K 2 C 14::IRGC 68549-1	GJ-trp	WAF	68.75	CCCGAC	Hap2
IRIS_313-8279	SAWAH::IRGC 71612-1	GJ-trp	SER	42.19	CCCGAC	Hap2
IRIS_313-8302	KAMJA::IRGC 62171-1	admix	SAE	56.25	CCCGAC	Hap2
IRIS_313-8303	SURMATIYA::IRGC 74779-1	XI-2	SAC	1.56	TTCGCC	Hap1
IRIS_313-8305	URAIBOOL::IRGC 52785-1	XI-2	SAC	27.81	TTCGCG	Hap3
IRIS_313-8332	ARC 15091::IRGC 43048-1	XI-adm	SAC	59.38	TTCGCC	Hap1
IRIS_313-8368	MENTIK TJERE BELUT::IRGC 18254-1	XI-adm	SER	15.63	TTCGCC	Hap1
IRIS_313-8380	SAN CHIAO TSWEN::IRGC 1565-1	XI-1A	EAS	34.38	TTCGCC	Hap1
IRIS_313-8381	PURAK SIRIBA::IRGC 71598-1	GJ-trp	SER	98.44	CCCGAC	Hap2
IRIS_313-8383	GENE::IRGC 67434-1	XI-adm	SER	NA	NA	NA
IRIS_313-8386	ARC 10812::IRGC 21074-1	XI-adm	SAC	4.69	TTCGCC	Hap1
IRIS_313-8392	IR 2003-P7-7-4-2::IRGC 32671-1	XI-1B	SER-IRRI	0	TTCGCC	Hap1
IRIS_313-8399	68-2::IRGC 14546-1	GJ-tmp	EUR	1.56	CCCGAC	Hap2
IRIS_313-8409	SOM NGHE AN::IRGC 60751-1	XI-adm	SEA	3.13	TTCGCC	Hap1
IRIS_313-8414	ARC 18202::IRGC 42328-1	XI-adm	SAC	3.13	TTCGCC	Hap1
IRIS_313-8433	CHANG LE SAN SHU ZAO::IRGC 63561-1	XI-1A	EAS	0	TTC-CC	Hap4
IRIS_313-8436	PIKTO MAMAS::IRGC 18487-1	GJ-trp	SER	7.81	CCCGAC	Hap2
IRIS_313-8437	IRRIBINI::IRGC 49094-1	XI-adm	SAE	40	TTCGCC	Hap1
IRIS_313-8439	KENDINGA 5 (H)::IRGC 60310-1	GJ-trp	SER	56.77	CCCGAC	Hap2
IRIS_313-8444	M 203::IRGC 76309-1	GJ-tmp	NAM	38.96	CCCGAC	Hap2
IRIS_313-8450	498-2A BR 8::IRGC 5891-1	XI-2	SAC	16.67	TTCGCG	Hap3
IRIS_313-8453	ARC 18597::IRGC 43299-1	XI-adm	SAC	12.5	TTCGCC	Hap1
IRIS_313-8458	ARC 18175::IRGC 42316-1	XI-adm	SAC	91.67	TTC-CC	Hap4
IRIS_313-8474	PAH WEAN::IRGC 78276-1	XI-3	SEA	59.38	TTCGCG	Hap3
IRIS_313-8481	DAN YAN NUO::IRGC 4860-1	GJ-tmp	EAS	22.92	CCCGAC	Hap2
IRIS_313-8498	ARC 7091::IRGC 20491-1	Bas	SAC	NA	NA	NA
IRIS_313-8509	PUILLIPINA KATARI::IRGC 77293-1	XI-2	SAE	0	TTTGCC	Hap5
IRIS_313-8514	DAA MANSA::IRGC 67559-1	XI-1B	WAF	45.83	TTCGCC	Hap1
IRIS_313-8519	MANDASHERPO::IRGC 64913-1	GJ-sbtrp	SAE	9.38	CCCGAC	Hap2
IRIS_313-8565	YAHNG LEU::IRGC 78279-1	GJ-sbtrp	SEA	0	CCCGAC	Hap2
IRIS_313-8571	ES 21::IRGC 56171-1	XI-3	EAF	NA	NA	NA
IRIS_313-8572	ONOY::IRGC 55418-1	GJ-trp	SER	60.1	CCCGAC	Hap2
IRIS_313-8578	KHAU TRA BONG::IRGC 78342-1	GJ-sbtrp	SEA	31.25	CCCGAC	Hap2
IRIS_313-8580	DAM::IRGC 23710-1	GJ-sbtrp	SEA	26.46	CCCGAC	Hap2
IRIS_313-8586	PLI KHAO::IRGC 64596-1	XI-3	SEA	16.67	TTCGCG	Hap3
IRIS_313-8595	MAKALIOKA STANDARD::IRGC 12768-1	XI-2	IOC	90.63	TTCGCC	Hap1
IRIS_313-8603	ARC 12884::IRGC 22417-1	XI-adm	SAC	0	TTC-CC	Hap4
IRIS_313-8608	SI HAO NDURIA::IRGC 66649-1	XI-3	SER	95.83	TTCGCG	Hap3
IRIS_313-8614	RAJHUSAI (ACR 12)::IRGC 53630-1	XI-2	SAC	0	TTCGCG	Hap3
IRIS_313-8616	IR 5494 (BPH 1)::IRGC 24484-1	XI-1B	SER-IRRI	89.58	TTCGCC	Hap1
IRIS_313-8621	ARC 11663::IRGC 42695-1	XI-1B	SAC	0	TTCGCC	Hap1
IRIS_313-8622	XITTO::IRGC 6671-1	XI-2	SAC	26.56	TTCGCC	Hap1
IRIS_313-8627	PRELUDE::IRGC 1790-1	GJ-trp	NAM	70.31	CCCGAC	Hap2
IRIS_313-8637	BALINGMI::IRGC 62156-1	GJ-sbtrp	SAE	23.96	CCCGAC	Hap2
IRIS_313-8638	Na souan::IRGC 11889-1	XI-3	SEA	3.13	TTCGCG	Hap3
IRIS_313-8643	DAJA::IRGC 17440-1	XI-3	SER	70.83	TTCGCC	Hap1
IRIS_313-8645	PAI YI PING::IRGC 1368-1	XI-1A	EAS	0	TTCGCC	Hap1
IRIS_313-8674	HAWM KRUA::IRGC 64333-1	XI-3	SEA	37.5	TTCGCG	Hap3
IRIS_313-8679	JAO LEUANG::IRGC 65866-1	XI-3	SEA	45.31	TTCGCG	Hap3
IRIS_313-8699	BALASURIYA A::IRGC 66509-1	XI-adm	IOC	27.29	TTCGCG	Hap3
IRIS_313-8717	BAZAIL::IRGC 27526-1	XI-adm	SAE	25	TTCGCC	Hap1
IRIS_313-8723	KUTAI PAYA::IRGC 19528-1	XI-3	SER	25	TTCGCC	Hap1
IRIS_313-8725	PULUT BARAYA::IRGC 27393-1	XI-3	SER	0	TTCGCC	Hap1
IRIS_313-8727	T 315::IRGC 54792-1	XI-2	SAC	0	TTTGCC	Hap5
IRIS_313-8731	NIBARI::IRGC 67742-1	XI-2	SAC	36.67	TTCGCC	Hap1
IRIS_313-8732	WP 36::IRGC 55278-1	XI-1B	SEA	0	TTC-CC	Hap4
IRIS_313-8735	NEP NGAU::IRGC 78369-1	GJ-adm	SEA	71.88	CCCGAC	Hap2
IRIS_313-8737	SADAJIRA 19-287::IRGC 38320-1	XI-2	SAE	62.5	TTTGCC	Hap5
IRIS_313-8739	TAI 6::IRGC 69058-1	admix	WAF	90	TTCGCC	Hap1
IRIS_313-8743	NIAO YAO::IRGC 5496-1	XI-adm	EAR	64.06	TTCGCC	Hap1
IRIS_313-8744	REMOL::IRGC 18624-1	XI-3	SER	0	TTCGCG	Hap3
IRIS_313-8745	SD 120 SELN (CI 12320)::IRGC 1667-1	GJ-trp	CAM	68.75	CCCGAC	Hap2
IRIS_313-8751	HNANWA::IRGC 33118-1	XI-3	SEA	96.88	TTCGCC	Hap1
IRIS_313-8754	TYPE 50::IRGC 74782-1	XI-2	SAC	0	TTC-CC	Hap4
IRIS_313-8755	NORIN 6::IRGC 2633-1	GJ-tmp	EAR	14.06	CCCGAC	Hap2
IRIS_313-8757	NIRGUNI::IRGC 61127-1	XI-2	SAC	25.28	TTCGCC	Hap1
IRIS_313-8765	TIMMURAY::IRGC 67857-1	Bas	SAE	0	CCCGAC	Hap2
IRIS_313-8769	KOSAGI::IRGC 57692-1	GJ-trp	WAF	71.88	CCCGAC	Hap2
IRIS_313-8778	SUP BLUE ROSE::IRGC 1739-1	GJ-trp	NAM	81.25	CCCGAC	Hap2
IRIS_313-8783	105::IRGC 40896-1	admix	IOC	28.13	TTC-CC	Hap4
IRIS_313-8803	TEXAS PATNA::IRGC 1797-1	GJ-trp	NAM	56.25	CCCGAC	Hap2
IRIS_313-8812	RELLY::IRGC 14623-1	XI-3	SER	1.56	TTCGCC	Hap1
IRIS_313-8815	JANA (NAM)::IRGC 64897-1	GJ-sbtrp	SAE	8.23	CCCGAC	Hap2
IRIS_313-8833	SIMET 2::IRGC 25734-1	XI-3	SER	0	TTCGCG	Hap3
IRIS_313-8844	ARC 14060::IRGC 41374-1	XI-2	SAC	25.21	TTCGCG	Hap3
IRIS_313-8846	BAIANG 6::IRGC 6129-1	XI-adm	SER	14.58	TTCGCG	Hap3
IRIS_313-8850	ASHMBER::IRGC 27522-1	XI-2	SAE	65.63	TTCGCC	Hap1
IRIS_313-8854	CHAKOL::IRGC 77226-1	XI-2	SAE	46.88	TTCGCC	Hap1
IRIS_313-8856	S 201::IRGC 55230-1	GJ-tmp	NAM	NA	NA	NA
IRIS_313-8857	KAMNAM::IRGC 64902-1	GJ-sbtrp	SAE	7.81	CCCGAC	Hap2
IRIS_313-8865	PADI SEPAH::IRGC 48803-1	GJ-trp	SER	NA	NA	NA
IRIS_313-8876	DELITUS::IRGC 5769-1	GJ-trp	EUR	42.19	CCCGAC	Hap2
IRIS_313-8884	E WAWNG::IRGC 71140-1	GJ-sbtrp	SEA	62.5	CCCGAC	Hap2
IRIS_313-8889	LU MAO ZHAN::IRGC 68159-1	XI-adm	EAS	3.13	TTCGCC	Hap1
IRIS_313-8894	LEKATAN::IRGC 71554-1	GJ-trp	SER	4.69	CCCGAC	Hap2
IRIS_313-8895	LEUANG DAM::IRGC 78267-1	XI-3	SEA	NA	NA	NA
IRIS_313-8900	ARC 14654::IRGC 41663-1	XI-2	SAC	14.06	TTCGCG	Hap3
IRIS_313-8909	FAYA MOSHI::IRGC 69653-1	XI-3	EAF	6.25	TTCGCC	Hap1
IRIS_313-8914	E 2040::IRGC 67968-1	XI-adm	EAS	18.97	TTCGCG	Hap3
IRIS_313-8920	PATALASAFED SUNGHAWADO::IRGC 61133-1	XI-2	SAC	3.23	TTCGCC	Hap1
IRIS_313-8921	PUTTIGE::IRGC 52588-1	Unknown	SAC	3.13	TTCGCC	Hap1
IRIS_313-8923	CALIFORNIA BELLE::IRGC 66836-1	GJ-trp	NAM	56.75	CCCGAC	Hap2
IRIS_313-8924	KUTTA::IRGC 52184-1	XI-2	SAC	6.35	TTCGCC	Hap1
IRIS_313-8925	KURULUTUDU::IRGC 36304-1	XI-2	IOC	3.13	TTC-CC	Hap4
IRIS_313-8930	MUKKALA BAZAL::IRGC 77279-1	XI-1B	SAE	7.81	TTCGCC	Hap1
IRIS_313-8932	PATISAIL::IRGC 37562-1	XI-3	SAE	16.67	TTCGCG	Hap3
IRIS_313-8940	FU ZAO XIAN::IRGC 63619-1	XI-1A	EAS	0	TTCGCC	Hap1
IRIS_313-8946	ARC 11524::IRGC 42672-1	XI-adm	SAC	0	TTCGCC	Hap1
IRIS_313-8955	LASAT PUTIH::IRGC 44076-1	GJ-trp	SER	60.94	CCCGAC	Hap2
IRIS_313-8956	RADEN KARAMUNTING::IRGC 20098-1	XI-3	SER	NA	NA	NA
IRIS_313-8957	BAM 9::IRGC 6179-1	XI-2	SAC	54.48	TTCGCC	Hap1
IRIS_313-8960	BLUEBONNET::IRGC 1799-1	GJ-trp	NAM	90.63	CCCGAC	Hap2
IRIS_313-8967	ARC 12576::IRGC 22163-1	XI-adm	SAC	20.83	TTCGCC	Hap1
IRIS_313-8968	KALU ILANKALAYAN::IRGC 36270-1	XI-2	IOC	71.88	TTCGCC	Hap1
IRIS_313-8976	SKY BONNET::IRGC 66759-1	GJ-trp	NAM	NA	NA	NA
IRIS_313-8980	E DAW HAWM::IRGC 47938-1	XI-3	SEA	NA	NA	NA
IRIS_313-8982	ARC 18112::IRGC 42274-1	XI-adm	SAC	41.25	TTTGCC	Hap5
IRIS_313-8985	KHAO' HAWM::IRGC 78257-1	XI-3	SEA	50	TTCGCG	Hap3
IRIS_313-8988	BANIKAT::IRGC 67720-1	XI-2	SAC	4.69	TTTGCC	Hap5
IRIS_313-8994	ARC 14064::IRGC 41377-1	XI-adm	SAC	51.56	TTCGCC	Hap1
IRIS_313-8996	SRAU SENG::IRGC 30290-1	XI-3	SEA	29.69	TTCGCC	Hap1
IRIS_313-8999	ARC 11430 B::IRGC 14567-1	GJ-sbtrp	SAC	48.44	CCCGAC	Hap2
IRIS_313-9005	TJERE SUGI::IRGC 16650-1	XI-3	SER	81.88	TTCGCG	Hap3
IRIS_313-9019	KAM PAI::IRGC 78245-1	XI-3	SEA	45.31	TTCGCC	Hap1
IRIS_313-9023	CR 60-10::IRGC 15777-1	XI-adm	SAC	60.94	TTC-CC	Hap4
IRIS_313-9032	KHAO GRADOOK CHAHNG::IRGC 17111-1	XI-1B	SEA	12.09	TTCGCC	Hap1
IRIS_313-9044	IR 2071-586-5-6-3::IRGC 39291-1	XI-1B	SER-IRRI	NA	NA	NA
IRIS_313-9048	TSCHINANANGKA::IRGC 64935-1	GJ-sbtrp	SAE	0	CCCGAC	Hap2
IRIS_313-9053	ARC 12536::IRGC 41068-1	admix	SAC	73.02	CCCGAC	Hap2
IRIS_313-9054	BIDAPIK::IRGC 43354-1	XI-3	SER	83.33	TTCGCC	Hap1
IRIS_313-9062	MAE MAI LUD NI::IRGC 66065-1	XI-3	SEA	17.95	TTCGCG	Hap3
IRIS_313-9065	PAI CHUEH CHIU LIU::IRGC 34259-1	XI-1A	EAS	53.13	TTC-CC	Hap4
IRIS_313-9066	AUS 177::IRGC 29009-1	XI-1B	SAE	35.94	TTCGCG	Hap3
IRIS_313-9067	BHOJON KOLPO::IRGC 31727-1	XI-2	SAE	12.5	TTCGCC	Hap1
IRIS_313-9070	KONTOL 86::IRGC 14281-1	XI-3	SER	0	TTCGCG	Hap3
IRIS_313-9072	MUTA GANJE::IRGC 26744-1	XI-2	SAE	20.83	TTTGCC	Hap5
IRIS_313-9081	TAKAO MOCHI::IRGC 2564-1	GJ-tmp	EAR	1.56	CCCGAC	Hap2
IRIS_313-9101	DARAWAL::IRGC 71514-1	admix	SER	NA	NA	NA
IRIS_313-9111	XIA ZHI BAI::IRGC 53437-1	XI-1A	EAS	17.24	TTC-CC	Hap4
IRIS_313-9112	LEUANG YAI 344::IRGC 651-1	XI-3	SEA	39.69	TTCGCG	Hap3
IRIS_313-9114	LEUANG 28-1-87::IRGC 874-1	XI-adm	SEA	NA	NA	NA
IRIS_313-9115	LEUANG YAI 29-12-2::IRGC 881-1	XI-3	SEA	34.38	TTCGCG	Hap3
IRIS_313-9116	LEUANG YAI 2 B 72::IRGC 882-1	XI-3	SEA	40.63	TTCGCG	Hap3
IRIS_313-9119	LEUANG YAI 29-12-46::IRGC 24397-1	XI-3	SEA	26.79	TTCGCG	Hap3
IRIS_313-9120	SONAPATNAI::IRGC 46695-1	admix	SAC	NA	NA	NA
IRIS_313-9121	KHAO LEUANG RAI::IRGC 48168-1	XI-2	SEA	37.5	TTCGCC	Hap1
IRIS_313-9123	LEUANG GLIANG::IRGC 71271-1	GJ-sbtrp	SEA	16.67	CCCGAC	Hap2
IRIS_313-9129	LAYANDABU::IRGC 25214-1	GJ-trp	SER	34.21	CCCGAC	Hap2
IRIS_313-9139	GOJOL GORIA::IRGC 26629-1	XI-2	SAE	40.31	TTCGCC	Hap1
IRIS_313-9148	BADAL 1163::IRGC 32796-1	XI-2	SAE	14.06	TTCGCC	Hap1
IRIS_313-9160	THIERNO BANDE::IRGC 16009-1	XI-3	WAF	3.13	TTCGCC	Hap1
IRIS_313-9172	ARC 7229::IRGC 12331-1	Bas	SAC	11.35	CCCGAC	Hap2
IRIS_313-9174	KUSHIARA::IRGC 34709-1	XI-2	SAE	18.75	TTCGCC	Hap1
IRIS_313-9176	ARC 11359::IRGC 21348-1	GJ-adm	SAC	56.21	CCCGAC	Hap2
IRIS_313-9184	XI GAN JING REN::IRGC 60035-1	XI-adm	EAS	NA	NA	NA
IRIS_313-9188	TUMBA::IRGC 66681-1	XI-3	SER	0	TTCGCC	Hap1
IRIS_313-9190	CODE NO 31323::IRGC 46907-1	XI-adm	SAC	1.56	TTCGCC	Hap1
IRIS_313-9193	EAN 4 C 1::IRGC 26016-1	GJ-adm	SAM	7.81	CCCGAC	Hap2
IRIS_313-9197	GABAHSI RASAKI C 90::IRGC 49647-1	XI-3	SAC	9.38	TTCGCC	Hap1
IRIS_313-9201	ARC 6044::IRGC 12190-1	GJ-trp	SAC	6.25	CCCGAC	Hap2
IRIS_313-9204	CHI SHENG TAO::IRGC 4606-1	XI-1A	EAS	26.56	TTCGCC	Hap1
IRIS_313-9208	KACIK TARAM::IRGC 35310-1	XI-3	SER	57.81	TTCGCC	Hap1
IRIS_313-9218	KALO CHAKOL::IRGC 77258-1	XI-2	SAE	78.13	TTCGCC	Hap1
IRIS_313-9227	WP 65::IRGC 36526-1	XI-1B	SEA	7.81	TTC-CC	Hap4
IRIS_313-9228	HOKUSETSU::IRGC 65705-1	GJ-tmp	EAR	0	CCCGAC	Hap2
IRIS_313-9233	CHUNG YI::IRGC 1427-1	GJ-tmp	EAS	45.54	CCCGAC	Hap2
IRIS_313-9239	RIMBUN::IRGC 43741-1	GJ-trp	SER	80.05	CCCGAC	Hap2
IRIS_313-9249	KANU DAM::IRGC 29755-1	GJ-tmp	SEA	47.4	CCCGAC	Hap2
IRIS_313-9253	YONG JIN ZAO 3::IRGC 70441-1	XI-1A	EAS	NA	NA	NA
IRIS_313-9256	GALWAKA HANDERAN::IRGC 31381-1	XI-adm	IOC	70.31	TTTGCC	Hap5
IRIS_313-9258	MAKRO::IRGC 74763-1	XI-2	SAC	32.81	TTCGCG	Hap3
IRIS_313-9259	G 25::IRGC 45733-1	XI-2	SAC	46.88	TTCGCC	Hap1
IRIS_313-9262	JHODI BIRUN::IRGC 31812-1	XI-2	SAE	12.5	TTCGCC	Hap1
IRIS_313-9267	CHIRGUA 1 I 22::IRGC 3408-1	GJ-trp	SAM	NA	NA	NA
IRIS_313-9271	PURA BINNI::IRGC 26772-1	XI-2	SAE	0	TTCGCC	Hap1
IRIS_313-9281	KHAO KAI::IRGC 78251-1	XI-3	SEA	26.98	TTCGCG	Hap3
IRIS_313-9285	PALEPYU::IRGC 33549-1	XI-adm	SEA	9.38	TTCGCG	Hap3
IRIS_313-9286	LEUANG TAWNG SOOK::IRGC 24394-1	XI-3	SEA	81.25	TTCGCG	Hap3
IRIS_313-9287	SONAMUKHI::IRGC 46693-1	XI-2	SAC	18.75	TTCGCG	Hap3
IRIS_313-9294	AUS 78-62::IRGC 69456-1	XI-2	WAF	97.92	TTCGCC	Hap1
IRIS_313-9297	KORR::IRGC 30751-1	GJ-trp	WAF	95.31	CCCGAC	Hap2
IRIS_313-9301	KETAN DONGGO::IRGC 54201-1	GJ-trp	SER	66.35	CCCGAC	Hap2
IRIS_313-9302	GAM PAI 30-12-15::IRGC 831-1	XI-3	SEA	51.25	TTCGCC	Hap1
IRIS_313-9313	ARC 10799::IRGC 12631-1	XI-adm	SAC	85.49	TTCGCC	Hap1
IRIS_313-9317	VEN THAP::IRGC 56138-1	XI-adm	SEA	0	TTCGCC	Hap1
IRIS_313-9320	SIPULUT HITAM PENDEK::IRGC 20154-1	XI-3	SER	1.56	TTCGCG	Hap3
IRIS_313-9324	CHIH SHEN LI::IRGC 1306-1	XI-1A	EAS	56.25	TTCGCC	Hap1
IRIS_313-9325	SADA RUPA::IRGC 77299-1	XI-1B	SAE	84.38	TTCGCC	Hap1
IRIS_313-9342	LUA CHAN HUONG::IRGC 16800-1	XI-3	SEA	90.1	TTCGCC	Hap1
IRIS_313-9347	ARC 13778::IRGC 41216-1	XI-adm	SAC	6.25	TTCGCC	Hap1
IRIS_313-9348	BK 26::IRGC 45197-1	XI-2	SAC	8.85	TTCGCG	Hap3
IRIS_313-9351	PARA NELLU::IRGC 50009-1	XI-2	SAC	3.13	TTCGCC	Hap1
IRIS_313-9363	MAYBELLE::IRGC 78629-1	GJ-trp	NAM	55.06	CCCGAC	Hap2
IRIS_313-9366	IMPROVED BLUE ROSE::IRGC 5022-1	GJ-adm	NAM	4.69	CCCGAC	Hap2
IRIS_313-9372	WI BIR SHUN::IRGC 4602-1	XI-1A	EAS	51.56	TTTGCC	Hap5
IRIS_313-9375	PULUTAN::IRGC 71596-1	GJ-trp	SER	96.77	CCCGAC	Hap2
IRIS_313-9379	HWANGJO::IRGC 55547-1	GJ-tmp	EAR	10.94	CCCGAC	Hap2
IRIS_313-9384	BARIK KUDI::IRGC 52807-1	XI-2	SAC	0	TTCGCC	Hap1
IRIS_313-9388	VARY MALADY MENA::IRGC 51555-1	XI-2	IOC	NA	NA	NA
IRIS_313-9391	KALABAIL::IRGC 25877-1	XI-2	SAE	18.75	TTCGCC	Hap1
IRIS_313-9392	ARC 11626::IRGC 21528-1	admix	SAC	NA	NA	NA
IRIS_313-9403	BADUIE::IRGC 53715-1	XI-2	SAC	27.08	TTCGCG	Hap3
IRIS_313-9405	INGSA BELANAK::IRGC 43402-1	GJ-trp	SER	4.69	CCCGAC	Hap2
IRIS_313-9409	GUMPANGAR::IRGC 71524-1	XI-3	SER	77.08	TTCGCG	Hap3
IRIS_313-9410	CI 9498::IRGC 2134-1	GJ-tmp	NAM	55.37	CCCGAC	Hap2
IRIS_313-9424	ARC 5840::IRGC 12144-1	XI-adm	SAC	10.94	TTCGCG	Hap3
IRIS_313-9427	ARC 18092::IRGC 42256-1	XI-adm	SAC	31.25	TTCGCC	Hap1
IRIS_313-9429	RTS 16::IRGC 8235-1	XI-adm	SEA	0	TTCGCC	Hap1
IRIS_313-9433	GOKULGANJA::IRGC 45701-1	XI-2	SAC	14.58	TTTGCC	Hap5
IRIS_313-9445	KOIYA DIGHA::IRGC 63517-1	admix	SAE	81.25	CCCGAC	Hap2
IRIS_313-9451	PAMAH S 18::IRGC 61322-1	XI-adm	SEA	20.83	TTCGCG	Hap3
IRIS_313-9452	B 505 A 1-28-7-1-2::IRGC 6741-1	GJ-trp	NAM	62.9	CCCGAC	Hap2
IRIS_313-9463	CI 1600::IRGC 16305-1	GJ-tmp	NAM	22.81	CCCGAC	Hap2
IRIS_313-9464	SML ACORNI::IRGC 13389-1	admix	SAM	93.75	CCCGAC	Hap2
IRIS_313-9468	NONG KE::IRGC 59807-1	GJ-tmp	EAS	76.04	CCCGAC	Hap2
IRIS_313-9469	TSAO SHENG LI 1::IRGC 1309-1	XI-1A	EAS	76.98	TTCGCC	Hap1
IRIS_313-9470	SAHULO FACHE SOYO::IRGC 66630-1	GJ-trp	SER	25.47	CCCGAC	Hap2
IRIS_313-9472	H 6::IRGC 157-1	XI-adm	IOC	0	TTCGCC	Hap1
IRIS_313-9482	E 2024::IRGC 67958-1	XI-1B	EAS	0	TTCGCG	Hap3
IRIS_313-9484	CHNNOR::IRGC 67485-1	XI-adm	SAC	56.25	TTCGCC	Hap1
IRIS_313-9491	BLUE BELLE::IRGC 51125-1	GJ-trp	NAM	58.48	CCCGAC	Hap2
IRIS_313-9492	NCS 237::IRGC 62202-1	XI-2	SAC	74.55	TTCGCC	Hap1
IRIS_313-9503	BINUHANGIN::IRGC 67429-1	XI-adm	SER	7.81	TTCGCC	Hap1
IRIS_313-9505	KORASISI::IRGC 5285-1	XI-1A	SER	1.56	TTCGCC	Hap1
IRIS_313-9516	NCS 840::IRGC 62530-1	XI-2	SAC	NA	NA	NA
IRIS_313-9519	WANICA::IRGC 3394-1	GJ-trp	SAM	NA	NA	NA
IRIS_313-9522	RPW 9-4 (SS 1)::IRGC 50690-1	XI-adm	SAC	1.56	TTCGCC	Hap1
IRIS_313-9529	DAGPA BARA::IRGC 64887-1	GJ-sbtrp	SAE	4.69	CCCGAC	Hap2
IRIS_313-9533	DUD KUNING::IRGC 44-1	XI-3	SER	59.38	TTCGCC	Hap1
IRIS_313-9539	TEXAS PATNA 49::IRGC 6077-1	GJ-tmp	NAM	70.31	CCCGAC	Hap2
IRIS_313-9550	VEGOLD::IRGC 7756-1	GJ-trp	NAM	65.15	CCCGAC	Hap2
IRIS_313-9551	BENGALY MORIMO::IRGC 10976-1	XI-2	IOC	26.77	TTCGCG	Hap3
IRIS_313-9557	MULLIKURUVA::IRGC 77529-1	XI-2	SAC	0	TTCGCC	Hap1
IRIS_313-9558	LIMBAYAN::IRGC 71556-1	GJ-trp	SER	NA	NA	NA
IRIS_313-9560	ARC 11857::IRGC 40972-1	XI-adm	SAC	18.75	TTCGCC	Hap1
IRIS_313-9566	RP 9-4::IRGC 39735-1	XI-1B	SAC	23.44	TTCGCC	Hap1
IRIS_313-9567	KHAO CHUAN CHOM 452::IRGC 36571-1	XI-3	SEA	97.92	TTCGCG	Hap3
IRIS_313-9570	NX 3533::IRGC 63796-1	XI-adm	EAS	4.69	CCCGAC	Hap2
IRIS_313-9572	ASU::IRGC 62154-1	XI-adm	SAE	37.19	TTCGCG	Hap3
IRIS_313-9574	B 78-S81::IRGC 58415-1	XI-adm	SER	10.56	TTCGCG	Hap3
IRIS_313-9590	KETAN SERANG::IRGC 14615-1	XI-3	SER	1.56	TTCGCG	Hap3
IRIS_313-9593	ARC 15088::IRGC 41934-1	XI-adm	SAC	20.83	TTCGCC	Hap1
IRIS_313-9594	ASHI BINNI::IRGC 77216-1	XI-adm	SAE	37.5	TTCGCC	Hap1
IRIS_313-9600	E LONG MAH::IRGC 47946-1	XI-adm	SEA	45.31	TTCGCC	Hap1
IRIS_313-9602	HTA 22::IRGC 45827-1	XI-adm	SEA	9.38	TTCGCC	Hap1
IRIS_313-9604	RPA 5929 (K 45)::IRGC 33963-1	XI-adm	SAC	37.5	TTCGCC	Hap1
IRIS_313-9605	NCS 194::IRGC 51932-1	XI-1A	SAC	59.17	TTCGCC	Hap1
IRIS_313-9611	WANGA BARUGULU::IRGC 52261-1	XI-2	SAC	22.92	TTCGCC	Hap1
IRIS_313-9623	PESAGRO 102::IRGC 78703-1	XI-adm	SAM	32.81	TTCGCC	Hap1
IRIS_313-9634	ARC 15873::IRGC 43250-1	XI-adm	SAC	25	TTCGCC	Hap1
IRIS_313-9637	BONG BOI::IRGC 32094-1	XI-3	SEA	1.56	TTCGCC	Hap1
IRIS_313-9691	SIFARASI::IRGC 66644-1	GJ-trp	SER	42.6	CCCGAC	Hap2
IRIS_313-9696	NAZIRA SAIL::IRGC 77284-1	XI-adm	SAE	0	TTCGCC	Hap1
IRIS_313-9697	BOW SU SO::IRGC 78237-1	XI-3	SEA	NA	NA	NA
IRIS_313-9698	JO SANG DAE YA::IRGC 90852-1	GJ-tmp	EAR	0	CCCGAC	Hap2
IRIS_313-9701	TAICHUNG 65::IRGC 79-1	GJ-tmp	EAR	43.75	CCCGAC	Hap2
IRIS_313-9702	TAICHUNG 179::IRGC 85-1	GJ-tmp	EAR	62.5	CCCGAC	Hap2
IRIS_313-9703	CHIANAN 8::IRGC 90-1	GJ-tmp	EAR	NA	NA	NA
IRIS_313-9705	TAITUNG WOO LI::IRGC 111-1	XI-1A	EAR	0	TTCGCC	Hap1
IRIS_313-9706	TAIPEI WOO CO::IRGC 112-1	XI-1A	EAR	1.56	TTCGCC	Hap1
IRIS_313-9708	TSAI YUAN CHON::IRGC 126-1	XI-1A	EAR	6.25	TTCGCC	Hap1
IRIS_313-9709	MAKALIOKA::IRGC 376-1	XI-2	IOC	14.58	TTCGCG	Hap3
IRIS_313-9723	AI ZI HUNG::IRGC 51255-1	XI-1A	EAS	1.56	TTCGCC	Hap1
IRIS_313-9725	DA DAO TOU::IRGC 59499-1	GJ-tmp	EAS	31.25	CCCGAC	Hap2
IRIS_313-9727	NAN TE HAO::IRGC 59797-1	XI-1A	EAS	3.23	TTCGCC	Hap1
IRIS_313-9730	BA SHI ZAO::IRGC 67903-1	XI-1A	EAS	14.06	TTCGCC	Hap1
IRIS_313-9732	MAMORIAKA::IRGC 68672-1	XI-2	IOC	37.5	TTCGCC	Hap1
IRIS_313-9740	ROJOFOTSY::IRGC 69402-1	XI-2	IOC	93.75	TTCGCC	Hap1
IRIS_313-9758	I KUNG PAO::IRGC 114-1	XI-1A	EAR	20.83	TTCGCC	Hap1
IRIS_313-9759	OEIRAS::IRGC 286-1	GJ-tmp	EUR	3.13	CCCGAC	Hap2
IRIS_313-9767	CI 9445::IRGC 2081-1	XI-adm	NAM	75	TTCGCC	Hap1
IRIS_313-9769	MURASAHITSUTSURI::IRGC 2493-1	GJ-tmp	EAR	NA	NA	NA
IRIS_313-9771	BERGREIS::IRGC 3150-1	GJ-tmp	EUR	25	CCCGAC	Hap2
IRIS_313-9778	GENIT::IRGC 3272-1	admix	SAM	0	TTTGCC	Hap5
IRIS_313-9789	RIKUTO TAUKI MOCHI 27::IRGC 5726-1	GJ-trp	EAR	17.19	CCCGAC	Hap2
IRIS_313-9790	JAPONES BALILLA::IRGC 5785-1	GJ-tmp	SAM	21.35	CCCGAC	Hap2
IRIS_313-9791	LEAD::IRGC 5805-1	XI-adm	EAF	28.13	TTCGCC	Hap1
IRIS_313-9795	HD 10::IRGC 6638-1	XI-2	OCE	48.44	TTCGCC	Hap1
IRIS_313-9811	KOPANCSI KEREK::IRGC 9305-1	GJ-tmp	EUR	0	CCCGAC	Hap2
IRIS_313-9822	CRILLO LA FRIA::IRGC 10793-1	XI-1A	SAM	0	TTCGCC	Hap1
IRIS_313-9825	MOCHICA::IRGC 11070-1	XI-2	SAM	NA	NA	NA
IRIS_313-9831	PODIWEE::IRGC 11938-1	XI-adm	IOC	90.63	TTCGCC	Hap1
IRIS_313-9832	RANGOON SAMBA::IRGC 11940-1	XI-2	IOC	0	TTCGCC	Hap1
IRIS_313-9841	SML AWINI::IRGC 13391-1	XI-adm	SAM	90.8	TTCGCC	Hap1
IRIS_313-9862	MODDAI KARUPPAN::IRGC 15465-1	XI-2	IOC	85.94	TTCGCC	Hap1
IRIS_313-9867	SIGARDIS::IRGC 15555-1	XI-1B	IOC	31.25	TTCGCC	Hap1
IRIS_313-9884	FUKUSHIMA MOCHI (GLUT)::IRGC 19296-1	GJ-tmp	EAR	23.44	CCCGAC	Hap2
IRIS_313-9886	HUK ZO::IRGC 19760-1	GJ-tmp	EAR	0	CCCGAC	Hap2
IRIS_313-9887	JEUK DO::IRGC 19775-1	GJ-tmp	EAR	14.06	CCCGAC	Hap2
IRIS_313-9897	BIKYAT::IRGC 26276-1	GJ-trp	SER	74.33	CCCGAC	Hap2
IRIS_313-9898	QUERO ASSAN::IRGC 28860-1	XI-3	EUR	42.19	TTCGCG	Hap3
IRIS_313-9917	CHANDINA::IRGC 36420-1	XI-1B	IOC	0	TTCGCC	Hap1
IRIS_313-9922	IRI 339::IRGC 46956-1	XI-1B	EAR	NA	NA	NA
IRIS_313-9924	KN 1 B 361-1-8-6-9::IRGC 46974-1	XI-adm	EAR	70.54	TTCGCC	Hap1
IRIS_313-9925	MILYANG 30::IRGC 46977-1	XI-1B	EAR	3.13	TTCGCC	Hap1
IRIS_313-9926	TOURBE::IRGC 47066-1	XI-adm	NAF	98.44	TTCGCG	Hap3
IRIS_313-9928	DEO KITAN::IRGC 47197-1	GJ-trp	SER	NA	NA	NA
IRIS_313-9935	MEKENZIE SMALL::IRGC 49895-1	XI-2	SAM	18.75	TTCGCC	Hap1
IRIS_313-9936	SITHAIYAN KOTTAI SAMBA::IRGC 50155-1	XI-2	IOC	1.56	TTCGCC	Hap1
IRIS_313-9937	ROCCA::IRGC 50351-1	GJ-tmp	EUR	43.75	CCCGAC	Hap2
IRIS_313-9940	TIKAL 3::IRGC 50649-1	XI-1B	CAM	39.06	TTCGCC	Hap1
IRIS_313-9944	SOLOMON RED RICE::IRGC 50950-1	XI-adm	OCE	31.25	TTCGCC	Hap1
IRIS_313-9953	BAMOA A 75::IRGC 51101-1	XI-adm	CAM	42.19	TTCGCG	Hap3
IRIS_313-9966	CICA 9::IRGC 53079-1	XI-1B	SAM	24.58	TTCGCC	Hap1
IRIS_313-9968	KULA KARUPPAN::IRGC 55328-1	XI-adm	IOC	89.06	TTCGCC	Hap1
IRIS_313-9970	RACE PERUMAL::IRGC 55347-1	XI-2	IOC	1.56	TTCGCC	Hap1
IRIS_313-9974	HEUKSANJO::IRGC 55536-1	GJ-tmp	EAR	7.81	CCCGAC	Hap2
IRIS_313-9976	SSANGDUJO::IRGC 55632-1	XI-1A	EAR	10.94	TTCGCC	Hap1
IRIS_313-9980	FORTUNA INIA::IRGC 55865-1	GJ-adm	SAM	55.1	CCCGAC	Hap2
IRIS_313-9986	SOM DIGUIME::IRGC 56751-1	XI-adm	WAF	20.31	TTCGCC	Hap1
IRIS_313-9989	MELEKE::IRGC 56823-1	XI-3	WAF	35.04	TTCGCG	Hap3
IRIS_313-9995	NONGLIMNA 1::IRGC 58347-1	GJ-trp	EAR	10.94	CCCGAC	Hap2
IRIS_313-10000	SUWEON 311::IRGC 61890-1	XI-1B	EAR	1.56	TTCGCC	Hap1
IRIS_313-10001	C 662083::IRGC 62101-1	XI-1B	EAR	64.06	TTCGCG	Hap3
IRIS_313-10002	BW 295-5::IRGC 63098-1	XI-1B	IOC	NA	NA	NA
IRIS_313-10007	GARURA::IRGC 64111-1	XI-adm	SAC	9.38	TTCGCG	Hap3
IRIS_313-10010	LALKA (LAL DHAN)::IRGC 64946-1	XI-2	OCE	3.13	TTCGCC	Hap1
IRIS_313-10014	SANT ANDREA::IRGC 65732-1	GJ-tmp	EUR	60.27	CCCGAC	Hap2
IRIS_313-10016	BOHOTO BALOOCHESTAN::IRGC 66237-1	XI-adm	WAS	19.69	TTCGCG	Hap3
IRIS_313-10025	KALAPATLE::IRGC 68500-1	admix	IOC	0	TTTGCC	Hap5
IRIS_313-10032	NS 1576::IRGC 68951-1	Bas	IOC	87.5	CCCGAC	Hap2
IRIS_313-10034	RIZ INDETERMINE::IRGC 69014-1	XI-adm	WAF	12.5	TTCGCC	Hap1
IRIS_313-10035	RIZ TYPE SORGHO::IRGC 69015-1	XI-2	IOC	NA	NA	NA
IRIS_313-10040	MILYANG 77::IRGC 69340-1	XI-1B	EAR	0	TTCGCC	Hap1
IRIS_313-10041	BOTOHAVANA MENA::IRGC 69349-1	GJ-trp	IOC	76.56	CCCGAC	Hap2
IRIS_313-10045	BANTA TIMA::IRGC 69474-1	XI-adm	WAF	56.25	TTC-CC	Hap4
IRIS_313-10046	CHAMA (DWARF)::IRGC 69487-1	XI-1B	EAF	0	TTCGCC	Hap1
IRIS_313-10047	EX MARABA GURUKU::IRGC 69582-1	XI-1A	WAF	4.69	TTCGCC	Hap1
IRIS_313-10048	MOVE (MOKOLE)::IRGC 69739-1	XI-adm	WAF	25	TTCGCC	Hap1
IRIS_313-10054	TOC 5430::IRGC 70487-1	XI-adm	CAM	70.31	TTCGCC	Hap1
IRIS_313-10056	HOKURIKU 52::IRGC 72491-1	GJ-sbtrp	EAR	0	CCCGAC	Hap2
IRIS_313-10057	CHUGOKU 68 HEN::IRGC 72514-1	GJ-tmp	EAR	NA	NA	NA
IRIS_313-10059	DACHEONGBYEO::IRGC 72533-1	GJ-tmp	EAR	4.69	CCCGAC	Hap2
IRIS_313-10061	ESTRELA A::IRGC 72918-1	GJ-adm	EUR	58.33	CCCGAC	Hap2
IRIS_313-10062	REA::IRGC 73031-1	GJ-trp	EUR	NA	NA	NA
IRIS_313-10067	JEONBUKGUNGWEONNA::IRGC 73055-1	GJ-trp	EAR	3.13	CCCGAC	Hap2
IRIS_313-10071	CHIYODA WASE::IRGC 74467-1	GJ-trp	EAR	66.67	CCCGAC	Hap2
IRIS_313-10073	OWARI MOCHI::IRGC 74513-1	GJ-trp	EAR	22.22	CCCGAC	Hap2
IRIS_313-10074	RIKU AIKOKU::IRGC 74514-1	GJ-trp	EAR	9.38	CCCGAC	Hap2
IRIS_313-10075	SANGOKU::IRGC 74518-1	GJ-trp	EAR	8.26	CCCGAC	Hap2
IRIS_313-10076	SHINA MOCHI::IRGC 74523-1	GJ-trp	EAR	NA	NA	NA
IRIS_313-10077	TAMASHIRO HIKARI::IRGC 74534-1	XI-adm	EAR	10.94	TTCGCC	Hap1
IRIS_313-10078	YOSHINO MOCHI::IRGC 74550-1	GJ-trp	EAR	4.9	CCCGAC	Hap2
IRIS_313-10079	DANGO MOCHI::IRGC 74551-1	GJ-trp	EAR	1.56	CCCGAC	Hap2
IRIS_313-10080	HIRAKAWA OKUTE::IRGC 74554-1	GJ-trp	EAR	6.25	CCCGAC	Hap2
IRIS_313-10082	KYUUSHUU::IRGC 74558-1	GJ-trp	EAR	28.65	CCCGAC	Hap2
IRIS_313-10083	BETIS::IRGC 74581-1	GJ-tmp	EUR	NA	NA	NA
IRIS_313-10089	KALIN::IRGC 77312-1	GJ-tmp	EUR	1.56	CCCGAC	Hap2
IRIS_313-10092	CHALBYEO::IRGC 77639-1	GJ-tmp	EAR	1.56	CCCGAC	Hap2
IRIS_313-10093	CHEONJUDO::IRGC 77644-1	GJ-tmp	EAR	1.56	CCCGAC	Hap2
IRIS_313-10094	GAWICHAL::IRGC 77653-1	GJ-trp	EAR	NA	NA	NA
IRIS_313-10096	JOKJEBICHAL::IRGC 77663-1	GJ-adm	EAR	19.35	CCCGAC	Hap2
IRIS_313-10097	MAEKJO::IRGC 77666-1	GJ-tmp	EAR	1.56	CCCGAC	Hap2
IRIS_313-10099	MANONGAZATO::IRGC 77876-1	GJ-trp	IOC	76.04	CCCGAC	Hap2
IRIS_313-10103	DALSUNG 41::IRGC 79385-1	XI-adm	EAR	0	TTC-CC	Hap4
IRIS_313-10109	EX EBOKOZURU::IRGC 79912-1	XI-3	WAF	19.35	TTCGCG	Hap3
IRIS_313-10111	MOLO::IRGC 81603-1	GJ-adm	EUR	3.13	CCCGAC	Hap2
IRIS_313-10113	EX FOILAEIN (NAPUTO)::IRGC 81675-1	XI-adm	EAF	15.63	TTCGCC	Hap1
IRIS_313-10114	FACAGRO 64::IRGC 82059-1	XI-2	EAF	95.83	CCCGAC	Hap2
IRIS_313-10129	SAN SHIH TSI::IRGC 1038-1	XI-1A	EAS	9.38	TTCGCC	Hap1
IRIS_313-10134	PIN GAEW 56::IRGC 7887-1	XI-3	SEA	45.31	TTCGCG	Hap3
IRIS_313-10150	N 22::IRGC 46459-1	Aus	SAC	NA	NA	NA
IRIS_313-10151	RD 15::IRGC 47705-1	XI-3	SEA	71.88	TTCGCG	Hap3
IRIS_313-10152	KETAN MENAH::IRGC 48733-1	GJ-trp	SER	NA	NA	NA
IRIS_313-10154	HE GU TSAO::IRGC 51302-1	XI-1A	EAS	25	TTCGCC	Hap1
IRIS_313-10158	PICO NEGRO::IRGC 55849-1	XI-adm	SAM	68.75	TTCGCC	Hap1
IRIS_313-10161	BR IRGA 409::IRGC 55915-1	XI-1B	SAM	8.23	TTCGCG	Hap3
IRIS_313-10164	HAN NUO::IRGC 59591-1	GJ-tmp	EAS	0	CCCGAC	Hap2
IRIS_313-10167	IR 13429-109-2-2-1::IRGC 63491-1	XI-adm	SER-IRRI	17.19	TTCGCG	Hap3
IRIS_313-10168	MEI FENG 9::IRGC 63735-1	XI-adm	EAS	59.06	TTCGCG	Hap3
IRIS_313-10170	MIN ZAO 6::IRGC 63772-1	XI-1A	EAS	35.94	TTCGCC	Hap1
IRIS_313-10171	YA NONG ZAO 4::IRGC 63908-1	XI-1A	EAS	NA	NA	NA
IRIS_313-10176	NAM ROO::IRGC 66996-1	GJ-sbtrp	SEA	48.23	CCCGAC	Hap2
IRIS_313-10177	DA GANG ZHAN::IRGC 67103-1	XI-adm	EAS	0	TTCGCC	Hap1
IRIS_313-10178	GAO JIAO BAI::IRGC 68047-1	XI-1A	EAS	0	TTCGCC	Hap1
IRIS_313-10179	GUI HUA ZAO::IRGC 68060-1	XI-adm	EAS	4.69	TTCGCC	Hap1
IRIS_313-10189	DA NUO (ZHAN)::IRGC 72025-1	XI-1A	EAS	37.6	TTTGCC	Hap5
IRIS_313-10190	DENG DENG QI::IRGC 72036-1	XI-1A	EAS	0	TTCGCC	Hap1
IRIS_313-10191	MIN KE ZHAN::IRGC 72230-1	XI-1A	EAS	1.56	TTCGCC	Hap1
IRIS_313-10211	BAI HE::IRGC 76438-1	XI-1A	EAS	48.02	TTCGCC	Hap1
IRIS_313-10220	EPEAL 102::IRGC 78698-1	XI-adm	SAM	0	TTCGCC	Hap1
IRIS_313-10221	BA BAI GU::IRGC 79580-1	XI-adm	EAS	23.44	TTCGCC	Hap1
IRIS_313-10224	HUA LI ZAO::IRGC 80950-1	XI-1A	EAS	67.28	TTCGCC	Hap1
IRIS_313-10226	TONG GU HONG::IRGC 81026-1	XI-adm	EAS	8.33	TTCGCC	Hap1
IRIS_313-10234	PSBRC 50::IRGC 99706-1	XI-1B	SER-IRRI	0	TTCGCC	Hap1
IRIS_313-10235	PSBRC 68::IRGC 99711-1	XI-adm	SER-IRRI	92.19	TTCGCC	Hap1
IRIS_313-10238	PSBRC 88::IRGC 99717-1	XI-1B	SER-IRRI	21.88	TTCGCC	Hap1
IRIS_313-10239	LIU XU::IRGC 109232-1	XI-adm	EAS	NA	NA	NA
IRIS_313-10247	AMISTAD 82::IRGC 116954-1	XI-1B	CAM	1.56	TTCGCC	Hap1
IRIS_313-10258	BULI INIA::IRGC 116961-1	GJ-tmp	SAM	1.56	CCCGAC	Hap2
IRIS_313-10260	CEA 3::IRGC 116965-1	XI-adm	SAM	0	TTCGCC	Hap1
IRIS_313-10263	CUYAMEL 3820::IRGC 116975-1	XI-adm	CAM	47	TTCGCC	Hap1
IRIS_313-10271	IA CUBA 17::IRGC 116990-1	XI-adm	CAM	2.08	TTCGCC	Hap1
IRIS_313-10272	COLOMBIA 1::IRGC 116970-1	GJ-adm	SAM	NA	NA	NA
IRIS_313-10274	ICTA CRISPO 38::IRGC 116994-1	XI-1B	CAM	NA	NA	NA
IRIS_313-10275	ICTA MOTAGUA::IRGC 116995-1	XI-adm	CAM	25	TTC-CC	Hap4
IRIS_313-10279	JUMA 62::IRGC 117011-1	XI-adm	CAM	NA	NA	NA
IRIS_313-10289	ARAURE 1::IRGC 116956-1	XI-1B	SAM	NA	NA	NA
IRIS_313-10290	ELONI::IRGC 116980-1	XI-1B	SAM	8.61	TTCGCC	Hap1
IRIS_313-10293	ECIA 24-107-1::IRGC 116978-1	XI-1B	CAM	1.56	TTCGCC	Hap1
IRIS_313-10294	IR 21015-72-3-3-3-1::IRGC 117004-1	XI-adm	SER-IRRI	10.94	TTCGCG	Hap3
IRIS_313-10300	CT 9506-18-7-1T-2::IRGC 116973-1	XI-adm	SAM	23.44	TTCGCC	Hap1
IRIS_313-10301	IRGA 959-1-2-2F-4-1-4A-6-CA-6X::IRGC 117006-1	XI-adm	SAM	41.07	TTCGCC	Hap1
IRIS_313-10314	INIAP 10::IRGC 117000-1	XI-adm	SAM	14.58	TTCGCC	Hap1
IRIS_313-10318	RUSTIC::IRGC 117026-1	XI-adm	SAM	98.44	TTCGCC	Hap1
IRIS_313-10325	CAMPONI::IRGC 116963-1	XI-adm	SAM	78.13	TTCGCC	Hap1
IRIS_313-10332	B 4414 F-MR-6-3::IRGC 117310-1	XI-adm	SER	9.38	TTCGCC	Hap1
IRIS_313-10333	B 6136-3-TB-0-1-5::IRGC 117312-1	XI-1B	SER	6.25	TTCGCG	Hap3
IRIS_313-10334	B 6136 E-3-TB-0-1-5::IRGC 117311-1	XI-1B	SER	72.92	TTCGCG	Hap3
IRIS_313-10337	B 6149 F-MR-7::IRGC 117314-1	XI-adm	SER	71.25	TTCGCC	Hap1
IRIS_313-10355	IR 31142-14-1-1-3-1-1-2::IRGC 117378-1	XI-adm	SER-IRRI	9.38	TTCGCC	Hap1
IRIS_313-10357	IR 52718-B-B-6-B-B-1-1::IRGC 117334-1	XI-adm	SER-IRRI	43.65	TTCGCC	Hap1
IRIS_313-10359	IR 53650-2B-10-1-2-1::IRGC 117379-1	XI-adm	SER-IRRI	NA	NA	NA
IRIS_313-10360	IR 57514-PMI 5-B-1-2::IRGC 117372-1	XI-adm	SER-IRRI	60.94	TTCGCC	Hap1
IRIS_313-10366	IR 65483-111-5-9-2-11::IRGC 117286-1	XI-adm	SER-IRRI	9.58	TTCGCC	Hap1
IRIS_313-10371	IR 67518-B-11-1-B::IRGC 117380-1	XI-adm	SER-IRRI	81.25	TTCGCC	Hap1
IRIS_313-10373	IR 68333-R-R-B-19::IRGC 117381-1	GJ-tmp	SER-IRRI	9.38	CCCGAC	Hap2
IRIS_313-10374	IR 69502-6-SRN-3-UBN-1-B::IRGC 117290-1	XI-adm	SER-IRRI	51.56	TTCGCG	Hap3
IRIS_313-10375	IR 70027-8-2-2-3-2::IRGC 117382-1	XI-adm	SER-IRRI	46.88	TTTGCC	Hap5
IRIS_313-10379	IR 73688-57-2::IRGC 117383-1	GJ-tmp	SER-IRRI	1.56	CCCGAC	Hap2
IRIS_313-10380	IR 73690-7-2-1-1-3-2-2-1::IRGC 117384-1	Aus	SER-IRRI	8.33	TTTGCC	Hap5
IRIS_313-10385	IR 75870-5-8-5-B-1::IRGC 117297-1	XI-1B	SER-IRRI	61.77	TTCGCG	Hap3
IRIS_313-10394	IR 80310-12-B-1-3-B::IRGC 117307-1	XI-adm	SER-IRRI	39.69	TTCGCC	Hap1
IRIS_313-10396	IR 80340-23-B-12-6-B::IRGC 117309-1	XI-adm	SER-IRRI	29.46	TTCGCC	Hap1
IRIS_313-10398	IRGA 318-11-9-2A::IRGC 117340-1	XI-1B	SAM	28.13	TTCGCG	Hap3
IRIS_313-10400	IRGA 370-38-1-1F-C4-2::IRGC 117342-1	XI-1B	SAM	3.13	TTCGCC	Hap1
IRIS_313-10401	IRGA 370-42-1-1F-C-1::IRGC 117343-1	XI-1B	SAM	35.25	TTCGCG	Hap3
IRIS_313-10402	IRGA 411-1-6-1F-A::IRGC 117344-1	XI-1B	SAM	6.25	TTCGCC	Hap1
IRIS_313-10417	UPR 1201-1-20-1::IRGC 117357-1	XI-1B	SAC	28.13	TTCGCC	Hap1
IRIS_313-10480	PULUT NANGKA 16::IRGC 3630-2	XI-adm	SER	86.94	TTCGCG	Hap3
IRIS_313-10514	CAMPENA::IRGC 5452-2	XI-adm	SER	84.82	TTCGCC	Hap1
IRIS_313-10550	221 BC 4-1-45-10::IRGC 6865-1	XI-adm	SER	95.69	TTCGCC	Hap1
IRIS_313-10574	KAILUNDO::IRGC 7859-2	XI-adm	WAF	NA	NA	NA
IRIS_313-10623	SIDALI::IRGC 9567-1	Aus	SAC	0	TTTGCC	Hap5
IRIS_313-10648	PREAH SIHANOUK::IRGC 11328-2	XI-3	SEA	91.67	TTCGCC	Hap1
IRIS_313-10678	MAKALIOKA::IRGC 12781-2	XI-2	IOC	81.55	TTCGCG	Hap3
IRIS_313-10679	KHAI DO::IRGC 12903-2	GJ-sbtrp	SEA	81.25	CCCGAC	Hap2
IRIS_313-10680	MAK NAM::IRGC 12940-2	XI-3	SEA	85.42	TTCGCC	Hap1
IRIS_313-10690	LARONDJAWI::IRGC 13571-2	XI-3	SER	91.67	TTCGCC	Hap1
IRIS_313-10692	RANDAH SASAK::IRGC 13652-2	XI-3	SER	43.75	TTCGCC	Hap1
IRIS_313-10693	SEREH::IRGC 13732-2	GJ-trp	SER	54.86	CCCGAC	Hap2
IRIS_313-10720	HEENDIKWEE::IRGC 15587-2	XI-adm	IOC	NA	NA	NA
IRIS_313-10726	POTO BALA::IRGC 15986-2	XI-3	WAF	4.17	TTCGCC	Hap1
IRIS_313-10730	NANIBRE::IRGC 16102-2	GJ-trp	WAF	87.22	CCCGAC	Hap2
IRIS_313-10768	GADABUNG (GUNDIL)::IRGC 17569-2	XI-3	SER	87.5	TTCGCG	Hap3
IRIS_313-10776	KABADOKA::IRGC 17775-2	GJ-trp	SER	NA	NA	NA
IRIS_313-10789	LENGGANG GENUK BULU::IRGC 18119-1	GJ-trp	SER	68.61	CCCGAC	Hap2
IRIS_313-10793	MELIK::IRGC 18238-2	GJ-trp	SER	97.92	CCCGAC	Hap2
IRIS_313-10797	NARUN::IRGC 18320-2	XI-3	SER	61.11	TTCGCC	Hap1
IRIS_313-10801	PARE BUWUN::IRGC 18456-2	GJ-trp	SER	87.08	CCCGAC	Hap2
IRIS_313-10815	SIDJANGGUK::IRGC 18826-2	GJ-trp	SER	65.42	CCCGAC	Hap2
IRIS_313-10848	ARC 6188::IRGC 20370-1	GJ-sbtrp	SAC	NA	NA	NA
IRIS_313-10850	ARC 7263::IRGC 20570-2	admix	SAC	NA	NA	NA
IRIS_313-10851	ARC 7296::IRGC 20585-1	Bas	SAC	59.58	CCCGAC	Hap2
IRIS_313-10872	ARC 11802::IRGC 21662-2	GJ-adm	SAC	93.47	CCCGAC	Hap2
IRIS_313-10874	ARC 11946::IRGC 21768-2	GJ-sbtrp	SAC	85.42	CCCGAC	Hap2
IRIS_313-10900	DAMNOEUB POR HING::IRGC 22841-2	XI-3	SEA	NA	NA	NA
IRIS_313-10944	SIPULUT SUBANG::IRGC 24824-2	XI-3	SER	86.11	TTCGCC	Hap1
IRIS_313-10948	PARE MAROMBA::IRGC 25074-2	admix	SER	NA	NA	NA
IRIS_313-10976	LAKHSMI DIGHA::IRGC 26390-2	Aus	SAE	75	TTTGCC	Hap5
IRIS_313-10993	LANNAB::IRGC 26936-2	GJ-trp	SER	97.78	CCCGAC	Hap2
IRIS_313-11060	AUS 359::IRGC 29146-2	Aus	SAE	70.83	TTTGCC	Hap5
IRIS_313-11078	NON HAI::IRGC 29636-2	XI-adm	SEA	NA	NA	NA
IRIS_313-11083	EA TIA::IRGC 29713-2	XI-3	SEA	93.75	TTCGCC	Hap1
IRIS_313-11103	D 1-147::IRGC 30894-2	GJ-trp	WAF	88.55	CCCGAC	Hap2
IRIS_313-11121	GBRA::IRGC 32474-2	GJ-trp	WAF	NA	NA	NA
IRIS_313-11126	ANBAW::IRGC 32932-2	XI-adm	SEA	14.58	TTCGCG	Hap3
IRIS_313-11131	KALAI::IRGC 33151-2	XI-adm	SEA	93.47	TTTGCC	Hap5
IRIS_313-11159	HYB 5-2-1-1-4::IRGC 34283-2	GJ-trp	WAF	NA	NA	NA
IRIS_313-11161	SADU::IRGC 34514-2	GJ-trp	WAF	93.02	CCCGAC	Hap2
IRIS_313-11198	K 78-13::IRGC 36794-2	GJ-tmp	SAC	41.67	CCCGAC	Hap2
IRIS_313-11201	CHING HSI 15::IRGC 36852-1	GJ-tmp	EAS	86.03	CCCGAC	Hap2
IRIS_313-11209	VADAI::IRGC 37341-3	XI-2	SAE	87.5	TTCGCC	Hap1
IRIS_313-11249	IR 4535-PP 23-6-8-1::IRGC 40402-2	XI-adm	SER-IRRI	99.26	TTCGCC	Hap1
IRIS_313-11251	IR 4500-5-1-1::IRGC 40552-2	XI-1B	SER-IRRI	89.58	TTCGCC	Hap1
IRIS_313-11281	ARC 15505::IRGC 42066-1	XI-1A	SAC	39.58	TTCGCC	Hap1
IRIS_313-11283	ARC 15743::IRGC 42127-2	XI-adm	SAC	45.83	TTC-CC	Hap4
IRIS_313-11284	ARC 18001::IRGC 42195-2	XI-adm	SAC	NA	NA	NA
IRIS_313-11335	INANUPAN::IRGC 44461-2	XI-2	SER	97.92	TTC-CC	Hap4
IRIS_313-11337	LAWA AN::IRGC 44544-2	GJ-trp	SER	NA	NA	NA
IRIS_313-11343	PURTOK (MALAGKIT)::IRGC 44707-2	XI-3	SER	NA	NA	NA
IRIS_313-11370	SACHI::IRGC 46612-2	XI-2	SAC	50	TTC-CC	Hap4
IRIS_313-11381	LINANGAN::IRGC 47255-2	XI-3	SER	77.08	TTCGCC	Hap1
IRIS_313-11388	GLAM::IRGC 47978-2	XI-3	SEA	75	TTCGCG	Hap3
IRIS_313-11391	NIAW DAM::IRGC 48387-2	XI-3	SEA	NA	NA	NA
IRIS_313-11393	SAWNG RUANG::IRGC 48458-2	XI-3	SEA	95.83	TTCGCC	Hap1
IRIS_313-11410	C 28-16::IRGC 49580-1	XI-adm	SEA	NA	NA	NA
IRIS_313-11417	LAWANGAI::IRGC 49850-2	admix	SAC	90.48	CCCGAC	Hap2
IRIS_313-11442	ARC 18502::IRGC 51749-2	XI-adm	SAC	52.08	TTTGCC	Hap5
IRIS_313-11496	BALU PRIA::IRGC 54158-1	GJ-trp	SER	75	CCCGAC	Hap2
IRIS_313-11497	PADI ARA::IRGC 54252-2	XI-2	SER	56.25	TTCGCC	Hap1
IRIS_313-11524	KOUINONEPOU::IRGC 56663-1	GJ-trp	WAF	95.69	CCCGAC	Hap2
IRIS_313-11542	KHAO KUM PAR::IRGC 57966-1	admix	SEA	NA	NA	NA
IRIS_313-11544	LINPAN CHAW::IRGC 58087-1	XI-adm	SEA	97.78	TTC-CC	Hap4
IRIS_313-11555	PA WOON::IRGC 58656-1	XI-adm	WAF	95.56	TTC-CC	Hap4
IRIS_313-11615	MANARE (PHOM)::IRGC 61437-1	XI-3	WAF	NA	NA	NA
IRIS_313-11681	KHAO' PAWM::IRGC 64416-2	XI-3	SEA	10.42	TTCGCC	Hap1
IRIS_313-11686	QUAHNG LUANG::IRGC 64609-2	XI-3	SEA	NA	NA	NA
IRIS_313-11688	SIA MOO::IRGC 64629-1	XI-3	SEA	93.75	TTCGCG	Hap3
IRIS_313-11752	M 6034-1::IRGC 68193-1	XI-1A	EAS	75	TTCGCC	Hap1
IRIS_313-11800	FAN GENG 6::IRGC 70243-1	GJ-tmp	EAS	77.08	CCCGAC	Hap2
IRIS_313-11810	PULURE::IRGC 70647-1	XI-3	EAF	97.92	TTCGCG	Hap3
IRIS_313-11813	ZERO::IRGC 70707-2	XI-3	EAF	97.92	TTCGCG	Hap3
IRIS_313-11819	PADINTHUMA::IRGC 70762-2	XI-3	SEA	77.08	TTCGCC	Hap1
IRIS_313-11830	KANDEKE YAIGAITI::IRGC 70961-1	XI-3	WAF	27.08	TTCGCC	Hap1
IRIS_313-11831	KHAO' DAENG HAWM::IRGC 71001-1	GJ-sbtrp	SEA	89.03	CCCGAC	Hap2
IRIS_313-11838	LEUM DERN::IRGC 71288-1	XI-3	SEA	30.95	TTCGCG	Hap3
IRIS_313-11840	NIAW NAHK KRAD::IRGC 71352-1	XI-3	SEA	31.57	TTCGCG	Hap3
IRIS_313-11851	DUNA AL::IRGC 71842-1	GJ-trp	SER	72.36	CCCGAC	Hap2
IRIS_313-11895	BA TUC RAN::IRGC 73239-1	XI-3	SEA	97.92	TTCGCG	Hap3
IRIS_313-11896	CA HIM::IRGC 73246-1	XI-3	SEA	73.75	TTCGCC	Hap1
IRIS_313-11905	PAYO TINGGI::IRGC 73778-1	XI-3	SER	31.25	TTCGCC	Hap1
IRIS_313-11906	SULUS BALOK::IRGC 73862-1	GJ-trp	SER	93.75	CCCGAC	Hap2
IRIS_313-11921	KHAO GAHB BUA::IRGC 74937-1	XI-3	SEA	70.83	TTCGCG	Hap3
IRIS_313-11925	SAWK GAM MAH::IRGC 75159-1	XI-3	SEA	91.53	TTCGCC	Hap1
IRIS_313-11974	NKUMBAN NDINGO::IRGC 77718-1	XI-3	WAF	87.5	TTCGCC	Hap1
IRIS_313-11993	LIM MA NO MA KHIN NYUNT::IRGC 78917-1	XI-adm	SEA	95.83	TTCGCC	Hap1
IRIS_313-11995	PINUTYUKAN::IRGC 78995-1	GJ-trp	SER	93.75	CCCGAC	Hap2
IRIS_313-12000	LAANG::IRGC 79258-1	XI-3	SEA	78.19	TTCGCG	Hap3
IRIS_313-12005	CHE MAH::IRGC 79480-1	XI-3	SER	NA	NA	NA
IRIS_313-12021	ITA 131::IRGC 80025-1	GJ-trp	WAF	93.45	CCCGAC	Hap2
IRIS_313-12037	KHMAO KDET::IRGC 81278-1	XI-3	SEA	79.17	TTCGCG	Hap3
IRIS_313-12039	NEANG AN::IRGC 81315-1	XI-3	SEA	74.86	TTCGCG	Hap3
IRIS_313-12068	PULUT KETAN::IRGC 82674-2	GJ-trp	SER	95.56	CCCGAC	Hap2
IRIS_313-12096	NEANG CHEK::IRGC 83894-1	XI-3	SEA	97.92	TTCGCC	Hap1
IRIS_313-12118	OVIBENAMPOTAKA + OVIBE + MAKALIOKA::IRGC 84756-1	XI-2	IOC	79.17	TTCGCC	Hap1
IRIS_313-12141	HATEA::IRGC 86973-1	Aus	SAE	87.5	TTTGCC	Hap5
IRIS_313-12144	GINAYANGGANG::IRGC 87131-1	GJ-trp	SER	NA	NA	NA
IRIS_313-12152	DAMM NOEB THNGORN'::IRGC 87428-1	XI-3	SEA	100	TTCGCG	Hap3
IRIS_313-12200	LEUANG::IRGC 90000-1	GJ-sbtrp	SEA	9.38	CCCGAC	Hap2
IRIS_313-12291	NGA CHEKH FAT::IRGC 97701-2	XI-adm	SEA	95.83	TTTGCC	Hap5
IRIS_313-12292	EMAHTAKYAN::IRGC 97789-1	XI-3	SEA	91.11	TTC-CC	Hap4
IRIS_313-12299	MUANG TAY::IRGC 98382-1	GJ-sbtrp	SEA	NA	NA	NA
IRIS_313-12323	BAN KEO::IRGC 99953-1	GJ-sbtrp	SEA	NA	NA	NA

## Sheet: Table S3
Table S3.Statistical summary of four genes with haplotype typing
Gene	Effect value	F-statistic	P-value	Sample size
OsPRT3	2.02	0.0171	0.074115	Hap1=228;Hap2=190;Hap3=72;Hap4=45;Hap5=38;Hap6=24
OsPRT5	2.3094	0.0308	0.043689	Hap1=173;Hap2=67;Hap3=51;Hap4=36;Hap5=30;Hap6=24
OsPRT6	8.4926	0.0439	1.6e-05	Hap1=399;Hap2=107;Hap3=53;Hap4=25
OsPRT7	2.9712	0.0174	0.031418	Hap1=234;Hap2=158;Hap3=92;Hap4=32

## Sheet: Table S4
Table S4.The Prediction of Deleterious Mutations in OsPRT7 Gene.
OsPRT7
number of clusters	number of supporting sequences used	Amino acid substitution	Score	Harmfulness
30	249	W30G	-0.064	Neutral
		H49D	0.205	Neutral
		R112Q	-3.579	Deleterious
		G181D	4.122	Neutral
Variants with a score of -2.5 or less are considered deleterious, whereas those with a score greater than -2.5 are considered neutral.

## Sheet: Table S5
Table S5. Secondary structure prediction of OsPRT candidate members.
gene	α-helix	β-sheet	β-turn	random coil
OsPRT7(ref)	0.3042	0.15	0.0708	0.475
OsPRT7(alt)	0.3292	0.1375	0.0708	0.4625

## Sheet: Table S6
Table S6. The primers used in this study
Gene name	Forward sequence（5’→3')	Reverse sequence（5’→3')
PRT7	TTTGGTCCGCCCATTGCTTT	GCTCCACAGCTCCTACATGC
LOC-Os03g61970.1	GACAGGATGAGCAAGGAGA	GAGGGAGGCAAGGATAGAA
